# Supplementary material for: An Efficient Implementation of Fixed Failure-Rate Ratio Test for GNSS Ambiguity Resolution
Source: Sensors (Basel). 2016 Jun 23;16(7):945. doi: 10.3390/s16070945 (PMC4969832; doi:10.3390/s16070945)
Supplement: Supplementary file 1 [file sensors-16-00945-s001.zip]

Archive with 4 entries (3 files):
- sensors-130713-supplementary/
- sensors-130713-supplementary/CoefficientMu.csv
- sensors-130713-supplementary/CoefficientPfix.csv
- sensors-130713-supplementary/FigmoreN.zip
