# Supplementary material for: An Efficient Implementation of Fixed Failure-Rate Ratio Test for GNSS Ambiguity Resolution
Source: Sensors (Basel). 2016 Jun 23;16(7):945. doi: 10.3390/s16070945 (PMC4969832; doi:10.3390/s16070945)
Supplement: Supplementary file 1 [file sensors-16-00945-s001.zip › sensors-130713-supplementary/CoefficientMu.csv]

	Pf_tol=0.0005					Pf_tol=0.0006					Pf_tol=0.0007					Pf_tol=0.0008					Pf_tol=0.0009					Pf_tol=0.001					Pf_tol=0.002					Pf_tol=0.003					Pf_tol=0.004					Pf_tol=0.005
n	q1	q2	q3		n	q1	q2	q3		n	q1	q2	q3		n	q1	q2	q3		n	q1	q2	q3		n	q1	q2	q3		n	q1	q2	q3		n	q1	q2	q3		n	q1	q2	q3		n	q1	q2	q3
1	0.0484	-0.4410	-0.1816		1	0.0509	-0.4431	-0.1881		1	0.0534	-0.4450	-0.1937		1	0.0534	-0.4522	-0.1929		1	0.0540	-0.4581	-0.1946		1	0.0549	-0.4626	-0.1968		1	0.0607	-0.4943	-0.2120		1	0.0600	-0.5298	-0.2121		1	0.0585	-0.5606	-0.2095		1	0.0609	-0.5759	-0.2158
2	0.0342	-0.4907	-0.1129		2	0.0424	-0.4673	-0.1303		2	0.0417	-0.4816	-0.1279		2	0.0450	-0.4778	-0.1344		2	0.0475	-0.4779	-0.1392		2	0.0507	-0.4739	-0.1450		2	0.0757	-0.4575	-0.1898		2	0.0930	-0.4540	-0.2196		2	0.1057	-0.4549	-0.2391		2	0.1164	-0.4561	-0.2549
3	0.0604	-0.4098	-0.1256		3	0.0679	-0.4001	-0.1361		3	0.0737	-0.3970	-0.1449		3	0.0786	-0.3939	-0.1515		3	0.0814	-0.3952	-0.1541		3	0.0838	-0.3960	-0.1556		3	0.1172	-0.3828	-0.1972		3	0.1354	-0.3844	-0.2156		3	0.1565	-0.3784	-0.2389		3	0.1665	-0.3829	-0.2461
4	0.0985	-0.3382	-0.1409		4	0.1082	-0.3326	-0.1509		4	0.1162	-0.3281	-0.1583		4	0.1212	-0.3277	-0.1623		4	0.1324	-0.3197	-0.1750		4	0.1343	-0.3225	-0.1755		4	0.1768	-0.3141	-0.2128		4	0.2070	-0.3097	-0.2369		4	0.2280	-0.3095	-0.2512		4	0.2503	-0.3063	-0.2686
5	0.1423	-0.2828	-0.1499		5	0.1511	-0.2822	-0.1570		5	0.1618	-0.2786	-0.1669		5	0.1611	-0.2851	-0.1626		5	0.1728	-0.2796	-0.1736		5	0.1946	-0.2672	-0.1980		5	0.2434	-0.2630	-0.2326		5	0.2821	-0.2580	-0.2602		5	0.3170	-0.2529	-0.2872		5	0.3424	-0.2511	-0.3039
6	0.1550	-0.2668	-0.1287		6	0.1663	-0.2635	-0.1361		6	0.1854	-0.2543	-0.1548		6	0.1868	-0.2581	-0.1521		6	0.1805	-0.2668	-0.1384		6	0.1876	-0.2651	-0.1429		6	0.2384	-0.2561	-0.1724		6	0.2724	-0.2526	-0.1913		6	0.3041	-0.2479	-0.2110		6	0.3179	-0.2501	-0.2120
7	0.1244	-0.2905	-0.0527		7	0.1290	-0.2914	-0.0518		7	0.1322	-0.2933	-0.0494		7	0.1463	-0.2840	-0.0619		7	0.1517	-0.2828	-0.0635		7	0.1645	-0.2750	-0.0755		7	0.1934	-0.2764	-0.0750		7	0.2188	-0.2735	-0.0813		7	0.2398	-0.2710	-0.0871		7	0.2540	-0.2713	-0.0882
8	0.1407	-0.2692	-0.0310		8	0.1529	-0.2640	-0.0386		8	0.1624	-0.2604	-0.0428		8	0.1632	-0.2631	-0.0371		8	0.1654	-0.2649	-0.0339		8	0.1751	-0.2605	-0.0404		8	0.2056	-0.2606	-0.0386		8	0.2239	-0.2629	-0.0354		8	0.2370	-0.2645	-0.0305		8	0.2514	-0.2638	-0.0304
9	0.0970	-0.3123	0.0620		9	0.0999	-0.3144	0.0673		9	0.1080	-0.3077	0.0637		9	0.1116	-0.3079	0.0663		9	0.1151	-0.3073	0.0679		9	0.1229	-0.3011	0.0634		9	0.1382	-0.3076	0.0857		9	0.1498	-0.3102	0.0984		9	0.1635	-0.3075	0.1022		9	0.1633	-0.3170	0.1199
10	0.0993	-0.3035	0.0965		10	0.1044	-0.3010	0.0998		10	0.1096	-0.2993	0.1005		10	0.1124	-0.3000	0.1036		10	0.1124	-0.3041	0.1106		10	0.1133	-0.3065	0.1151		10	0.1284	-0.3110	0.1388		10	0.1373	-0.3153	0.1551		10	0.1435	-0.3192	0.1689		10	0.1482	-0.3230	0.1801
11	0.0756	-0.3325	0.1663		11	0.0798	-0.3301	0.1704		11	0.0890	-0.3190	0.1660		11	0.0902	-0.3212	0.1719		11	0.0948	-0.3185	0.1721		11	0.0938	-0.3238	0.1795		11	0.1083	-0.3257	0.2031		11	0.1158	-0.3302	0.2220		11	0.1192	-0.3369	0.2387		11	0.1219	-0.3425	0.2526
12	0.0540	-0.3737	0.2253		12	0.0559	-0.3753	0.2321		12	0.0604	-0.3690	0.2346		12	0.0648	-0.3625	0.2357		12	0.0646	-0.3671	0.2423		12	0.0636	-0.3737	0.2505		12	0.0711	-0.3827	0.2832		12	0.0739	-0.3936	0.3067		12	0.0770	-0.3996	0.3228		12	0.0789	-0.4059	0.3370
13	0.0549	-0.3645	0.2563		13	0.0576	-0.3633	0.2615		13	0.0580	-0.3674	0.2701		13	0.0592	-0.3694	0.2756		13	0.0629	-0.3642	0.2766		13	0.0630	-0.3670	0.2833		13	0.0678	-0.3820	0.3207		13	0.0740	-0.3845	0.3387		13	0.0763	-0.3927	0.3557		13	0.0762	-0.4032	0.3725
14	0.0467	-0.3800	0.2952		14	0.0494	-0.3778	0.2997		14	0.0531	-0.3715	0.3040		14	0.0517	-0.3817	0.3135		14	0.0514	-0.3872	0.3209		14	0.0522	-0.3879	0.3263		14	0.0583	-0.3979	0.3602		14	0.0632	-0.4022	0.3796		14	0.0663	-0.4073	0.3954		14	0.0663	-0.4186	0.4115
15	0.0460	-0.3766	0.3224		15	0.0467	-0.3807	0.3314		15	0.0482	-0.3807	0.3376		15	0.0493	-0.3820	0.3435		15	0.0492	-0.3870	0.3508		15	0.0512	-0.3843	0.3543		15	0.0587	-0.3896	0.3854		15	0.0610	-0.4007	0.4086		15	0.0628	-0.4089	0.4256		15	0.0655	-0.4124	0.4370
16	0.0426	-0.3812	0.3524		16	0.0459	-0.3767	0.3565		16	0.0465	-0.3805	0.3651		16	0.0484	-0.3785	0.3681		16	0.0489	-0.3809	0.3741		16	0.0498	-0.3824	0.3789		16	0.0557	-0.3912	0.4125		16	0.0595	-0.3975	0.4331		16	0.0612	-0.4054	0.4503		16	0.0624	-0.4123	0.4642
17	0.0408	-0.3817	0.3792		17	0.0428	-0.3809	0.3858		17	0.0489	-0.3662	0.3838		17	0.0466	-0.3783	0.3952		17	0.0476	-0.3783	0.4007		17	0.0483	-0.3801	0.4054		17	0.0543	-0.3875	0.4378		17	0.0581	-0.3936	0.4573		17	0.0602	-0.4001	0.4732		17	0.0605	-0.4096	0.4881
18	0.0414	-0.3749	0.3995		18	0.0441	-0.3707	0.4049		18	0.0450	-0.3730	0.4114		18	0.0470	-0.3707	0.4166		18	0.0479	-0.3709	0.4201		18	0.0489	-0.3726	0.4257		18	0.0544	-0.3812	0.4578		18	0.0577	-0.3879	0.4781		18	0.0600	-0.3931	0.4932		18	0.0614	-0.3995	0.5060
19	0.0427	-0.3653	0.4176		19	0.0436	-0.3683	0.4252		19	0.0451	-0.3682	0.4306		19	0.0462	-0.3685	0.4368		19	0.0480	-0.3662	0.4408		19	0.0492	-0.3659	0.4450		19	0.0557	-0.3714	0.4747		19	0.0592	-0.3771	0.4936		19	0.0610	-0.3841	0.5094		19	0.0639	-0.3861	0.5195
20	0.0378	-0.3770	0.4435		20	0.0397	-0.3752	0.4501		20	0.0422	-0.3702	0.4547		20	0.0436	-0.3696	0.4593		20	0.0459	-0.3653	0.4623		20	0.0454	-0.3699	0.4690		20	0.0527	-0.3726	0.4963		20	0.0558	-0.3790	0.5154		20	0.0565	-0.3892	0.5321		20	0.0578	-0.3956	0.5440
21	0.0360	-0.3788	0.4644		21	0.0403	-0.3667	0.4670		21	0.0417	-0.3663	0.4728		21	0.0415	-0.3711	0.4805		21	0.0440	-0.3660	0.4830		21	0.0443	-0.3689	0.4880		21	0.0511	-0.3713	0.5164		21	0.0551	-0.3749	0.5335		21	0.0578	-0.3787	0.5463		21	0.0612	-0.3787	0.5546
22	0.0370	-0.3660	0.4793		22	0.0339	-0.3863	0.4937		22	0.0381	-0.3731	0.4948		22	0.0378	-0.3798	0.5014		22	0.0426	-0.3652	0.5005		22	0.0419	-0.3721	0.5072		22	0.0487	-0.3736	0.5342		22	0.0528	-0.3761	0.5509		22	0.0553	-0.3805	0.5638		22	0.0583	-0.3809	0.5725
23	0.0286	-0.3983	0.5061		23	0.0297	-0.3993	0.5137		23	0.0324	-0.3909	0.5169		23	0.0322	-0.3958	0.5243		23	0.0338	-0.3938	0.5279		23	0.0347	-0.3933	0.5322		23	0.0401	-0.3968	0.5598		23	0.0451	-0.3940	0.5737		23	0.0453	-0.4061	0.5896		23	0.0472	-0.4091	0.5994
24	0.0271	-0.3998	0.5238		24	0.0294	-0.3931	0.5296		24	0.0293	-0.3998	0.5365		24	0.0291	-0.4047	0.5414		24	0.0314	-0.3986	0.5454		24	0.0321	-0.3999	0.5500		24	0.0378	-0.4007	0.5766		24	0.0426	-0.3973	0.5907		24	0.0443	-0.4028	0.6041		24	0.0463	-0.4058	0.6133
25	0.0259	-0.4034	0.5386		25	0.0277	-0.4000	0.5444		25	0.0305	-0.3904	0.5471		25	0.0311	-0.3921	0.5523		25	0.0310	-0.3974	0.5583		25	0.0318	-0.3958	0.5613		25	0.0369	-0.3990	0.5887		25	0.0410	-0.3986	0.6039		25	0.0429	-0.4036	0.6168		25	0.0453	-0.4042	0.6253
26	0.0229	-0.4157	0.5552		26	0.0241	-0.4126	0.5601		26	0.0250	-0.4148	0.5671		26	0.0272	-0.4058	0.5701		26	0.0269	-0.4123	0.5758		26	0.0273	-0.4144	0.5805		26	0.0328	-0.4131	0.6057		26	0.0357	-0.4156	0.6221		26	0.0371	-0.4219	0.6350		26	0.0379	-0.4290	0.6457
27	0.0209	-0.4234	0.5696		27	0.0214	-0.4270	0.5772		27	0.0218	-0.4298	0.5834		27	0.0230	-0.4277	0.5880		27	0.0244	-0.4215	0.5908		27	0.0261	-0.4147	0.5928		27	0.0302	-0.4199	0.6204		27	0.0323	-0.4262	0.6374		27	0.0338	-0.4313	0.6497		27	0.0349	-0.4366	0.6596
28	0.0186	-0.4382	0.5864		28	0.0207	-0.4272	0.5907		28	0.0234	-0.4146	0.5934		28	0.0247	-0.4108	0.5971		28	0.0251	-0.4129	0.6022		28	0.0242	-0.4219	0.6072		28	0.0303	-0.4133	0.6302		28	0.0341	-0.4117	0.6443		28	0.0365	-0.4136	0.6552		28	0.0389	-0.4134	0.6628
29	0.0178	-0.4371	0.5962		29	0.0181	-0.4418	0.6022		29	0.0189	-0.4422	0.6096		29	0.0205	-0.4349	0.6125		29	0.0208	-0.4367	0.6174		29	0.0226	-0.4288	0.6193		29	0.0270	-0.4289	0.6447		29	0.0296	-0.4307	0.6599		29	0.0328	-0.4260	0.6689		29	0.0341	-0.4303	0.6777
30	0.0147	-0.4619	0.6117		30	0.0168	-0.4484	0.6158		30	0.0173	-0.4487	0.6210		30	0.0203	-0.4299	0.6244		30	0.0216	-0.4259	0.6266		30	0.0208	-0.4348	0.6309		30	0.0257	-0.4307	0.6547		30	0.0290	-0.4283	0.6685		30	0.0314	-0.4282	0.6783		30	0.0337	-0.4269	0.6857
31	0.0146	-0.4589	0.6185		31	0.0156	-0.4562	0.6251		31	0.0156	-0.4616	0.6306		31	0.0162	-0.4597	0.6357		31	0.0175	-0.4511	0.6379		31	0.0172	-0.4602	0.6431		31	0.0242	-0.4354	0.6644		31	0.0279	-0.4298	0.6774		31	0.0294	-0.4337	0.6885		31	0.0313	-0.4344	0.6964
32	0.0134	-0.4677	0.6320		32	0.0144	-0.4627	0.6378		32	0.0173	-0.4404	0.6399		32	0.0190	-0.4326	0.6434		32	0.0191	-0.4367	0.6465		32	0.0189	-0.4421	0.6524		32	0.0253	-0.4236	0.6724		32	0.0283	-0.4231	0.6858		32	0.0303	-0.4251	0.6957		32	0.0326	-0.4228	0.7028
33	0.0141	-0.4557	0.6375		33	0.0160	-0.4420	0.6419		33	0.0177	-0.4352	0.6492		33	0.0191	-0.4283	0.6520		33	0.0201	-0.4248	0.6555		33	0.0212	-0.4206	0.6574		33	0.0258	-0.4171	0.6797		33	0.0293	-0.4139	0.6921		33	0.0322	-0.4101	0.7003		33	0.0338	-0.4122	0.7078
34	0.0133	-0.4603	0.6495		34	0.0151	-0.4501	0.6539		34	0.0169	-0.4373	0.6570		34	0.0187	-0.4259	0.6594		34	0.0192	-0.4274	0.6641		34	0.0197	-0.4278	0.6673		34	0.0256	-0.4139	0.6869		34	0.0281	-0.4162	0.7005		34	0.0302	-0.4169	0.7096		34	0.0314	-0.4203	0.7175
35	0.0139	-0.4525	0.6531		35	0.0174	-0.4256	0.6569		35	0.0176	-0.4292	0.6624		35	0.0201	-0.4130	0.6639		35	0.0209	-0.4112	0.6673		35	0.0206	-0.4178	0.6716		35	0.0260	-0.4088	0.6924		35	0.0290	-0.4077	0.7050		35	0.0321	-0.4033	0.7128		35	0.0338	-0.4044	0.7200
36	0.0133	-0.4539	0.6656		36	0.0142	-0.4503	0.6707		36	0.0158	-0.4400	0.6746		36	0.0160	-0.4436	0.6788		36	0.0166	-0.4427	0.6827		36	0.0174	-0.4399	0.6852		36	0.0225	-0.4260	0.7054		36	0.0257	-0.4218	0.7169		36	0.0276	-0.4224	0.7265		36	0.0294	-0.4217	0.7330
37	0.0120	-0.4656	0.6728		37	0.0142	-0.4487	0.6764		37	0.0155	-0.4386	0.6797		37	0.0158	-0.4432	0.6855		37	0.0181	-0.4270	0.6859		37	0.0182	-0.4294	0.6901		37	0.0225	-0.4233	0.7109		37	0.0250	-0.4231	0.7235		37	0.0261	-0.4280	0.7337		37	0.0279	-0.4267	0.7401
38	0.0116	-0.4674	0.6798		38	0.0134	-0.4515	0.6857		38	0.0140	-0.4509	0.6910		38	0.0140	-0.4557	0.6947		38	0.0152	-0.4469	0.6972		38	0.0161	-0.4431	0.7004		38	0.0205	-0.4328	0.7203		38	0.0221	-0.4385	0.7333		38	0.0246	-0.4341	0.7412		38	0.0261	-0.4344	0.7479
39	0.0086	-0.5062	0.6903		39	0.0096	-0.4938	0.6941		39	0.0108	-0.4832	0.6972		39	0.0122	-0.4689	0.6994		39	0.0130	-0.4660	0.7031		39	0.0132	-0.4681	0.7071		39	0.0174	-0.4538	0.7277		39	0.0197	-0.4531	0.7401		39	0.0217	-0.4499	0.7486		39	0.0236	-0.4467	0.7550
40	0.0096	-0.4867	0.6972		40	0.0107	-0.4765	0.7021		40	0.0118	-0.4692	0.7062		40	0.0120	-0.4714	0.7099		40	0.0129	-0.4654	0.7127		40	0.0137	-0.4613	0.7155		40	0.0174	-0.4524	0.7352		40	0.0203	-0.4449	0.7462		40	0.0212	-0.4518	0.7561		40	0.0234	-0.4447	0.7613
41	0.0086	-0.4989	0.7059		41	0.0092	-0.4969	0.7108		41	0.0104	-0.4844	0.7143		41	0.0110	-0.4803	0.7183		41	0.0116	-0.4774	0.7197		41	0.0117	-0.4808	0.7232		41	0.0160	-0.4614	0.7418		41	0.0180	-0.4608	0.7538		41	0.0196	-0.4594	0.7623		41	0.0214	-0.4565	0.7685
42	0.0068	-0.5292	0.7117		42	0.0082	-0.5082	0.7156		42	0.0089	-0.5008	0.7196		42	0.0097	-0.4937	0.7228		42	0.0101	-0.4931	0.7261		42	0.0118	-0.4736	0.7286		42	0.0158	-0.4578	0.7472		42	0.0184	-0.4524	0.7582		42	0.0202	-0.4508	0.7661		42	0.0219	-0.4489	0.7715
43	0.0067	-0.5294	0.7168		43	0.0077	-0.5149	0.7210		43	0.0085	-0.5060	0.7249		43	0.0099	-0.4886	0.7280		43	0.0103	-0.4873	0.7313		43	0.0103	-0.4912	0.7351		43	0.0151	-0.4610	0.7522		43	0.0173	-0.4592	0.7638		43	0.0195	-0.4536	0.7710		43	0.0206	-0.4551	0.7778
44	0.0066	-0.5257	0.7248		44	0.0078	-0.5103	0.7293		44	0.0082	-0.5100	0.7334		44	0.0087	-0.5068	0.7368		44	0.0094	-0.4973	0.7393		44	0.0111	-0.4773	0.7402		44	0.0152	-0.4586	0.7575		44	0.0172	-0.4572	0.7686		44	0.0193	-0.4521	0.7755		44	0.0201	-0.4559	0.7824
45	0.0059	-0.5407	0.7304		45	0.0070	-0.5216	0.7351		45	0.0074	-0.5206	0.7395		45	0.0080	-0.5162	0.7434		45	0.0092	-0.4982	0.7451		45	0.0095	-0.4982	0.7474		45	0.0137	-0.4707	0.7640		45	0.0165	-0.4593	0.7739		45	0.0181	-0.4592	0.7814		45	0.0197	-0.4552	0.7869
46	0.0060	-0.5349	0.7364		46	0.0068	-0.5262	0.7407		46	0.0074	-0.5181	0.7440		46	0.0084	-0.5018	0.7466		46	0.0092	-0.4964	0.7495		46	0.0095	-0.4969	0.7525		46	0.0142	-0.4627	0.7677		46	0.0172	-0.4501	0.7768		46	0.0196	-0.4422	0.7830		46	0.0210	-0.4422	0.7885
47	0.0058	-0.5347	0.7400		47	0.0060	-0.5382	0.7464		47	0.0064	-0.5367	0.7502		47	0.0071	-0.5255	0.7531		47	0.0077	-0.5203	0.7560		47	0.0085	-0.5058	0.7578		47	0.0124	-0.4805	0.7744		47	0.0151	-0.4672	0.7836		47	0.0178	-0.4539	0.7893		47	0.0194	-0.4510	0.7945
48	0.0053	-0.5493	0.7475		48	0.0065	-0.5276	0.7507		48	0.0072	-0.5179	0.7539		48	0.0080	-0.5071	0.7568		48	0.0090	-0.4942	0.7582		48	0.0098	-0.4837	0.7602		48	0.0143	-0.4548	0.7757		48	0.0165	-0.4517	0.7854		48	0.0182	-0.4481	0.7922		48	0.0198	-0.4451	0.7973
49	0.0061	-0.5235	0.7498		49	0.0068	-0.5169	0.7546		49	0.0083	-0.4923	0.7562		49	0.0090	-0.4839	0.7590		49	0.0092	-0.4876	0.7624		49	0.0105	-0.4706	0.7633		49	0.0156	-0.4392	0.7768		49	0.0181	-0.4333	0.7861		49	0.0196	-0.4334	0.7930		49	0.0211	-0.4314	0.7984
50	0.0065	-0.5152	0.7543		50	0.0078	-0.4932	0.7571		50	0.0081	-0.4924	0.7613		50	0.0095	-0.4731	0.7628		50	0.0104	-0.4679	0.7654		50	0.0108	-0.4651	0.7673		50	0.0157	-0.4354	0.7808		50	0.0185	-0.4280	0.7889		50	0.0208	-0.4201	0.7946		50	0.0220	-0.4223	0.7995
51	0.0042	-0.5695	0.7591		51	0.0044	-0.5735	0.7649		51	0.0049	-0.5629	0.7689		51	0.0059	-0.5420	0.7712		51	0.0067	-0.5257	0.7734		51	0.0072	-0.5210	0.7757		51	0.0113	-0.4818	0.7905		51	0.0135	-0.4730	0.8001		51	0.0159	-0.4599	0.8055		51	0.0173	-0.4568	0.8104
52	0.0053	-0.5352	0.7613		52	0.0065	-0.5093	0.7640		52	0.0065	-0.5205	0.7691		52	0.0073	-0.5087	0.7717		52	0.0088	-0.4835	0.7722		52	0.0079	-0.5051	0.7767		52	0.0118	-0.4736	0.7917		52	0.0142	-0.4618	0.8005		52	0.0152	-0.4649	0.8083		52	0.0170	-0.4570	0.8128
53	0.0053	-0.5300	0.7687		53	0.0064	-0.5110	0.7717		53	0.0068	-0.5094	0.7742		53	0.0061	-0.5315	0.7787		53	0.0067	-0.5220	0.7812		53	0.0082	-0.4956	0.7819		53	0.0125	-0.4615	0.7954		53	0.0147	-0.4535	0.8043		53	0.0168	-0.4463	0.8096		53	0.0183	-0.4423	0.8141
54	0.0059	-0.5167	0.7706		54	0.0061	-0.5213	0.7756		54	0.0074	-0.4962	0.7771		54	0.0088	-0.4738	0.7783		54	0.0094	-0.4684	0.7807		54	0.0094	-0.4744	0.7840		54	0.0141	-0.4405	0.7961		54	0.0167	-0.4307	0.8041		54	0.0190	-0.4235	0.8092		54	0.0203	-0.4222	0.8140
55	0.0052	-0.5310	0.7725		55	0.0057	-0.5258	0.7785		55	0.0068	-0.5045	0.7806		55	0.0077	-0.4912	0.7827		55	0.0069	-0.5156	0.7869		55	0.0077	-0.5017	0.7885		55	0.0120	-0.4632	0.8016		55	0.0144	-0.4515	0.8099		55	0.0157	-0.4504	0.8167		55	0.0183	-0.4359	0.8196
56	0.0028	-0.6203	0.7813		56	0.0035	-0.5927	0.7852		56	0.0039	-0.5796	0.7889		56	0.0042	-0.5757	0.7924		56	0.0047	-0.5665	0.7946		56	0.0056	-0.5433	0.7956		56	0.0089	-0.5057	0.8103		56	0.0114	-0.4851	0.8181		56	0.0125	-0.4843	0.8249		56	0.0144	-0.4719	0.8283
57	0.0024	-0.6355	0.7846		57	0.0033	-0.6016	0.7886		57	0.0039	-0.5811	0.7919		57	0.0047	-0.5604	0.7957		57	0.0052	-0.5485	0.7978		57	0.0057	-0.5400	0.7998		57	0.0095	-0.4923	0.8124		57	0.0119	-0.4754	0.8192		57	0.0131	-0.4743	0.8255		57	0.0160	-0.4514	0.8275
58	0.0049	-0.5334	0.7857		58	0.0062	-0.5025	0.7880		58	0.0074	-0.4824	0.7896		58	0.0085	-0.4660	0.7910		58	0.0078	-0.4849	0.7961		58	0.0086	-0.4742	0.7975		58	0.0131	-0.4409	0.8087		58	0.0152	-0.4346	0.8169		58	0.0169	-0.4316	0.8220		58	0.0163	-0.4501	0.8298
59	0.0038	-0.5614	0.7871		59	0.0048	-0.5362	0.7895		59	0.0047	-0.5507	0.7946		59	0.0056	-0.5266	0.7961		59	0.0066	-0.5048	0.7977		59	0.0070	-0.4977	0.7998		59	0.0091	-0.4926	0.8161		59	0.0125	-0.4604	0.8221		59	0.0136	-0.4603	0.8286		59	0.0140	-0.4684	0.8349
60	0.0047	-0.5325	0.7936		60	0.0058	-0.5070	0.7956		60	0.0054	-0.5275	0.8004		60	0.0064	-0.5049	0.8022		60	0.0075	-0.4866	0.8031		60	0.0085	-0.4741	0.8039		60	0.0106	-0.4722	0.8195		60	0.0150	-0.4288	0.8226		60	0.0156	-0.4379	0.8296		60	0.0172	-0.4314	0.8332
61	0.0049	-0.5280	0.7949		61	0.0064	-0.4942	0.7966		61	0.0075	-0.4741	0.7981		61	0.0082	-0.4667	0.8000		61	0.0093	-0.4499	0.8015		61	0.0107	-0.4327	0.8016		61	0.0132	-0.4310	0.8161		61	0.0151	-0.4284	0.8238		61	0.0160	-0.4332	0.8303		61	0.0162	-0.4422	0.8362
62	0.0026	-0.6044	0.8010		62	0.0032	-0.5797	0.8046		62	0.0036	-0.5746	0.8073		62	0.0042	-0.5555	0.8097		62	0.0046	-0.5470	0.8116		62	0.0058	-0.5173	0.8121		62	0.0072	-0.5220	0.8279		62	0.0119	-0.4568	0.8306		62	0.0078	-0.5567	0.8469		62	0.0103	-0.5154	0.8480
63	0.0027	-0.5991	0.8059		63	0.0032	-0.5804	0.8090		63	0.0034	-0.5764	0.8129		63	0.0038	-0.5710	0.8154		63	0.0044	-0.5542	0.8169		63	0.0050	-0.5369	0.8181		63	0.0073	-0.5145	0.8312		63	0.0108	-0.4718	0.8351		63	0.0121	-0.4686	0.8405		63	0.0105	-0.5112	0.8495
64	0.0036	-0.5450	0.8052		64	0.0043	-0.5258	0.8087		64	0.0054	-0.4990	0.8100		64	0.0065	-0.4761	0.8113		64	0.0071	-0.4680	0.8126		64	0.0081	-0.4521	0.8137		64	0.0115	-0.4358	0.8258		64	0.0133	-0.4320	0.8335		64	0.0076	-0.5595	0.8516		64	0.0109	-0.5043	0.8514
65	0.0049	-0.4838	0.7914		65	0.0060	-0.4607	0.7950		65	0.0074	-0.4380	0.7959		65	0.0083	-0.4279	0.7980		65	0.0012	-0.7626	0.8187		65	0.0015	-0.7293	0.8205		65	0.0047	-0.5698	0.8330		65	0.0065	-0.5410	0.8416		65	0.0076	-0.5267	0.8472		65	0.0047	-0.6361	0.8606
66	0.0057	-0.4534	0.8025		66	0.0007	-0.8729	0.8217		66	0.0010	-0.8266	0.8244		66	0.0011	-0.8149	0.8273		66	0.0014	-0.7804	0.8299		66	0.0016	-0.7571	0.8317		66	0.0049	-0.5915	0.8411		66	0.0091	-0.5012	0.8438		66	0.0130	-0.4523	0.8445		66	0.0155	-0.4327	0.8461
[truncated: 20 more columns]
