# Supplementary material for: An Efficient Implementation of Fixed Failure-Rate Ratio Test for GNSS Ambiguity Resolution
Source: Sensors (Basel). 2016 Jun 23;16(7):945. doi: 10.3390/s16070945 (PMC4969832; doi:10.3390/s16070945)
Supplement: Supplementary file 1 [file sensors-16-00945-s001.zip › sensors-130713-supplementary/CoefficientPfix.csv]

	Pf_tol=0.0005					Pf_tol=0.0006					Pf_tol=0.0007					Pf_tol=0.0008					Pf_tol=0.0009					Pf_tol=0.001					Pf_tol=0.002					Pf_tol=0.003					Pf_tol=0.004					Pf_tol=0.005
n	q1	q2	q3	q4	n	q1	q2	q3	q4	n	q1	q2	q3	q4	n	q1	q2	q3	q4	n	q1	q2	q3	q4	n	q1	q2	q3	q4	n	q1	q2	q3	q4	n	q1	q2	q3	q4	n	q1	q2	q3	q4	n	q1	q2	q3	q4
1	0.0207	0.0559	-0.3329	0.3874	1	0.0214	0.0572	-0.3350	0.3837	1	0.0225	0.0579	-0.3380	0.3828	1	0.0228	0.0586	-0.3386	0.3803	1	0.0224	0.0582	-0.3384	0.3816	1	0.0229	0.0584	-0.3400	0.3811	1	0.0240	0.0599	-0.3444	0.3765	1	0.0248	0.0639	-0.3471	0.3659	1	0.0251	0.0660	-0.3480	0.3603	1	0.0249	0.0633	-0.3476	0.3678
2	0.0007	-0.0051	0.0007		2	0.0008	-0.0056	0.0009		2	0.0009	-0.0059	0.0010		2	0.0010	-0.0057	0.0011		2	0.0011	-0.0058	0.0012		2	0.0012	-0.0065	0.0013		2	0.0021	-0.0081	0.0021		2	0.0029	-0.0093	0.0030		2	0.0037	-0.0101	0.0038		2	0.0044	-0.0107	0.0045
3	0.0009	0.0049	0.0009		3	0.0011	0.0056	0.0011		3	0.0012	0.0049	0.0012		3	0.0013	0.0052	0.0013		3	0.0015	0.0042	0.0014		3	0.0016	0.0058	0.0016		3	0.0029	0.0088	0.0029		3	0.0043	0.0122	0.0042		3	0.0056	0.0152	0.0054		3	0.0069	0.0179	0.0067
4	0.0012	0.0155	0.0012		4	0.0014	0.0157	0.0014		4	0.0017	0.0168	0.0016		4	0.0018	0.0178	0.0018		4	0.0021	0.0192	0.0020		4	0.0023	0.0216	0.0022		4	0.0042	0.0260	0.0040		4	0.0058	0.0277	0.0056		4	0.0073	0.0278	0.0071		4	0.0088	0.0275	0.0085
5	0.0017	0.0262	0.0016		5	0.0019	0.0259	0.0019		5	0.0022	0.0269	0.0021		5	0.0024	0.0279	0.0023		5	0.0026	0.0278	0.0025		5	0.0029	0.0275	0.0028		5	0.0050	0.0303	0.0048		5	0.0068	0.0310	0.0066		5	0.0085	0.0319	0.0082		5	0.0102	0.0339	0.0099
6	0.0016	0.0227	0.0015		6	0.0018	0.0236	0.0017		6	0.0020	0.0233	0.0020		6	0.0023	0.0244	0.0022		6	0.0026	0.0275	0.0025		6	0.0028	0.0280	0.0027		6	0.0050	0.0326	0.0048		6	0.0069	0.0347	0.0067		6	0.0088	0.0373	0.0085		6	0.0107	0.0404	0.0102
7	0.0013	0.0199	0.0013		7	0.0016	0.0207	0.0015		7	0.0018	0.0232	0.0017		7	0.0020	0.0228	0.0019		7	0.0023	0.0248	0.0022		7	0.0025	0.0255	0.0024		7	0.0046	0.0327	0.0044		7	0.0065	0.0357	0.0062		7	0.0082	0.0373	0.0079		7	0.0099	0.0385	0.0095
8	0.0014	0.0187	0.0013		8	0.0016	0.0192	0.0015		8	0.0019	0.0220	0.0018		8	0.0021	0.0231	0.0020		8	0.0023	0.0239	0.0022		8	0.0026	0.0252	0.0025		8	0.0047	0.0306	0.0045		8	0.0066	0.0334	0.0063		8	0.0083	0.0348	0.0080		8	0.0099	0.0351	0.0096
9	0.0012	0.0181	0.0011		9	0.0014	0.0208	0.0014		9	0.0017	0.0231	0.0016		9	0.0019	0.0247	0.0018		9	0.0022	0.0266	0.0020		9	0.0024	0.0272	0.0022		9	0.0046	0.0396	0.0044		9	0.0067	0.0451	0.0063		9	0.0087	0.0503	0.0082		9	0.0104	0.0502	0.0098
10	0.0013	0.0186	0.0012		10	0.0015	0.0198	0.0014		10	0.0017	0.0221	0.0016		10	0.0019	0.0239	0.0018		10	0.0021	0.0245	0.0020		10	0.0023	0.0263	0.0022		10	0.0046	0.0395	0.0043		10	0.0069	0.0481	0.0064		10	0.0087	0.0505	0.0082		10	0.0108	0.0554	0.0101
11	0.0013	0.0234	0.0012		11	0.0015	0.0260	0.0014		11	0.0018	0.0289	0.0017		11	0.0021	0.0325	0.0019		11	0.0023	0.0315	0.0021		11	0.0025	0.0321	0.0023		11	0.0050	0.0495	0.0047		11	0.0072	0.0553	0.0067		11	0.0091	0.0564	0.0085		11	0.0113	0.0620	0.0105
12	0.0008	0.0066	0.0008		12	0.0009	0.0076	0.0009		12	0.0011	0.0070	0.0010		12	0.0011	0.0052	0.0011		12	0.0013	0.0063	0.0013		12	0.0014	0.0076	0.0014		12	0.0029	0.0166	0.0028		12	0.0045	0.0250	0.0042		12	0.0061	0.0317	0.0057		12	0.0077	0.0377	0.0071
13	0.0008	0.0064	0.0008		13	0.0010	0.0078	0.0009		13	0.0011	0.0100	0.0011		13	0.0013	0.0121	0.0013		13	0.0014	0.0115	0.0014		13	0.0016	0.0127	0.0015		13	0.0032	0.0212	0.0030		13	0.0046	0.0222	0.0043		13	0.0059	0.0242	0.0056		13	0.0075	0.0299	0.0071
14	0.0007	0.0034	0.0007		14	0.0008	0.0030	0.0008		14	0.0010	0.0041	0.0009		14	0.0011	0.0048	0.0011		14	0.0012	0.0062	0.0012		14	0.0013	0.0061	0.0013		14	0.0025	0.0082	0.0024		14	0.0039	0.0150	0.0037		14	0.0051	0.0179	0.0049		14	0.0067	0.0259	0.0063
15	0.0007	0.0034	0.0007		15	0.0009	0.0047	0.0009		15	0.0011	0.0070	0.0010		15	0.0012	0.0080	0.0012		15	0.0014	0.0092	0.0013		15	0.0014	0.0068	0.0014		15	0.0029	0.0170	0.0028		15	0.0043	0.0218	0.0041		15	0.0053	0.0197	0.0051		15	0.0063	0.0178	0.0060
16	0.0009	0.0095	0.0009		16	0.0010	0.0090	0.0010		16	0.0012	0.0115	0.0012		16	0.0013	0.0112	0.0013		16	0.0016	0.0149	0.0015		16	0.0017	0.0169	0.0016		16	0.0035	0.0280	0.0032		16	0.0053	0.0371	0.0049		16	0.0069	0.0423	0.0064		16	0.0078	0.0351	0.0073
17	0.001	0.0141	0.001		17	0.0012	0.0151	0.0012		17	0.0014	0.0161	0.0013		17	0.0015	0.0160	0.0014		17	0.0017	0.0175	0.0016		17	0.0019	0.0195	0.0018		17	0.0040	0.0368	0.0037		17	0.0057	0.0431	0.0053		17	0.0075	0.0474	0.0069		17	0.0095	0.0555	0.0088
18	0.0012	0.0173	0.0011		18	0.0014	0.0202	0.0014		18	0.0017	0.0229	0.0016		18	0.0020	0.0269	0.0018		18	0.0022	0.0279	0.0020		18	0.0025	0.0328	0.0023		18	0.0046	0.0442	0.0043		18	0.0070	0.0559	0.0064		18	0.0087	0.0563	0.0081		18	0.0103	0.0564	0.0096
19	0.0014	0.0219	0.0013		19	0.0016	0.0224	0.0015		19	0.0018	0.0244	0.0017		19	0.0020	0.0262	0.0019		19	0.0024	0.0304	0.0022		19	0.0026	0.0304	0.0024		19	0.0049	0.0425	0.0045		19	0.0068	0.0480	0.0063		19	0.0088	0.0530	0.0082		19	0.0106	0.0561	0.0099
20	0.0014	0.0225	0.0013		20	0.0017	0.0259	0.0016		20	0.0021	0.0334	0.0019		20	0.0022	0.0321	0.0021		20	0.0025	0.0349	0.0023		20	0.0029	0.0401	0.0027		20	0.0052	0.0492	0.0048		20	0.0074	0.0566	0.0068		20	0.0089	0.0539	0.0083		20	0.0098	0.0469	0.0092
21	0.0019	0.0364	0.0017		21	0.0022	0.0372	0.0020		21	0.0023	0.0355	0.0022		21	0.0025	0.0347	0.0024		21	0.0027	0.0346	0.0026		21	0.0032	0.0400	0.0030		21	0.0054	0.0447	0.0051		21	0.0075	0.0500	0.0071		21	0.0099	0.0594	0.0093		21	0.0117	0.0591	0.0110
22	0.0021	0.0427	0.0019		22	0.0023	0.0430	0.0021		22	0.0026	0.0471	0.0024		22	0.0029	0.0480	0.0027		22	0.0032	0.0478	0.0030		22	0.0035	0.0504	0.0033		22	0.0060	0.0553	0.0056		22	0.0083	0.0610	0.0078		22	0.0104	0.0622	0.0097		22	0.0124	0.0652	0.0117
23	0.0017	0.0351	0.0016		23	0.0021	0.0396	0.0019		23	0.0024	0.0426	0.0022		23	0.0027	0.0448	0.0025		23	0.0032	0.0508	0.0029		23	0.0036	0.0557	0.0032		23	0.0057	0.0575	0.0053		23	0.0077	0.0588	0.0071		23	0.0100	0.0684	0.0092		23	0.0118	0.0694	0.0109
24	0.0023	0.0494	0.0021		24	0.0027	0.0541	0.0025		24	0.0030	0.0548	0.0028		24	0.0034	0.0589	0.0031		24	0.0035	0.0536	0.0033		24	0.0037	0.0529	0.0035		24	0.0069	0.0715	0.0064		24	0.0101	0.0894	0.0092		24	0.0112	0.0762	0.0104		24	0.0126	0.0730	0.0117
25	0.0021	0.0398	0.0019		25	0.0025	0.0468	0.0023		25	0.0029	0.0497	0.0027		25	0.0033	0.0544	0.0030		25	0.0039	0.0625	0.0035		25	0.0040	0.0588	0.0037		25	0.0067	0.0638	0.0062		25	0.0086	0.0587	0.0081		25	0.0104	0.0573	0.0099		25	0.0126	0.0611	0.0119
26	0.0021	0.044	0.0019		26	0.0024	0.0454	0.0022		26	0.0028	0.0483	0.0025		26	0.0033	0.0567	0.0030		26	0.0037	0.0622	0.0033		26	0.0039	0.0635	0.0036		26	0.0076	0.0898	0.0069		26	0.0102	0.0969	0.0093		26	0.0130	0.1056	0.0118		26	0.0160	0.1169	0.0146
27	0.0021	0.0423	0.0019		27	0.0025	0.0478	0.0023		27	0.0028	0.0499	0.0025		27	0.0032	0.0546	0.0029		27	0.0036	0.0578	0.0033		27	0.0038	0.0590	0.0035		27	0.0067	0.0740	0.0061		27	0.0095	0.0840	0.0086		27	0.0128	0.1023	0.0116		27	0.0150	0.1050	0.0137
28	0.0022	0.0417	0.002		28	0.0025	0.0404	0.0023		28	0.0028	0.0421	0.0026		28	0.0032	0.0499	0.0030		28	0.0035	0.0503	0.0033		28	0.0037	0.0488	0.0035		28	0.0067	0.0618	0.0063		28	0.0095	0.0701	0.0089		28	0.0112	0.0658	0.0105		28	0.0129	0.0637	0.0122
29	0.002	0.0372	0.0019		29	0.0024	0.0420	0.0023		29	0.0028	0.0461	0.0026		29	0.0033	0.0534	0.0031		29	0.0034	0.0484	0.0032		29	0.0037	0.0528	0.0034		29	0.0067	0.0688	0.0062		29	0.0099	0.0866	0.0091		29	0.0122	0.0892	0.0112		29	0.0142	0.0905	0.0131
30	0.0026	0.0538	0.0024		30	0.0027	0.0481	0.0026		30	0.0031	0.0484	0.0029		30	0.0033	0.0484	0.0031		30	0.0035	0.0457	0.0033		30	0.0039	0.0484	0.0036		30	0.0062	0.0510	0.0058		30	0.0090	0.0658	0.0084		30	0.0109	0.0670	0.0102		30	0.0123	0.0618	0.0115
31	0.0025	0.0475	0.0024		31	0.0028	0.0443	0.0026		31	0.0030	0.0423	0.0028		31	0.0031	0.0401	0.0030		31	0.0033	0.0372	0.0032		31	0.0035	0.0363	0.0034		31	0.0060	0.0414	0.0057		31	0.0083	0.0468	0.0079		31	0.0108	0.0546	0.0103		31	0.0127	0.0551	0.0121
32	0.0023	0.0401	0.0022		32	0.0027	0.0422	0.0025		32	0.0031	0.0444	0.0030		32	0.0035	0.0486	0.0033		32	0.0037	0.0450	0.0035		32	0.0040	0.0452	0.0037		32	0.0068	0.0523	0.0064		32	0.0093	0.0596	0.0088		32	0.0112	0.0579	0.0107		32	0.0132	0.0593	0.0126
33	0.0026	0.0432	0.0024		33	0.0030	0.0459	0.0028		33	0.0035	0.0506	0.0033		33	0.0039	0.0548	0.0037		33	0.0043	0.0547	0.0040		33	0.0044	0.0509	0.0041		33	0.0073	0.0593	0.0069		33	0.0094	0.0580	0.0090		33	0.0114	0.0574	0.0109		33	0.0137	0.0594	0.0130
34	0.0031	0.0585	0.0029		34	0.0033	0.0548	0.0031		34	0.0039	0.0616	0.0036		34	0.0043	0.0643	0.0040		34	0.0047	0.0642	0.0044		34	0.0049	0.0629	0.0046		34	0.0081	0.0734	0.0076		34	0.0107	0.0757	0.0101		34	0.0132	0.0775	0.0124		34	0.0149	0.0738	0.0141
35	0.003	0.0507	0.0028		35	0.0034	0.0523	0.0032		35	0.0037	0.0514	0.0035		35	0.0040	0.0489	0.0038		35	0.0044	0.0506	0.0042		35	0.0045	0.0459	0.0043		35	0.0078	0.0602	0.0074		35	0.0103	0.0624	0.0098		35	0.0129	0.0672	0.0122		35	0.0149	0.0671	0.0142
36	0.0031	0.0643	0.0029		36	0.0036	0.0651	0.0033		36	0.0039	0.0611	0.0036		36	0.0045	0.0729	0.0042		36	0.0049	0.0724	0.0045		36	0.0053	0.0753	0.0049		36	0.0090	0.0862	0.0084		36	0.0119	0.0877	0.0111		36	0.0140	0.0836	0.0132		36	0.0163	0.0853	0.0154
37	0.0031	0.0597	0.0029		37	0.0038	0.0716	0.0035		37	0.0042	0.0727	0.0039		37	0.0049	0.0812	0.0045		37	0.0055	0.0849	0.0051		37	0.0056	0.0787	0.0052		37	0.0099	0.1005	0.0091		37	0.0132	0.1068	0.0123		37	0.0149	0.0980	0.0140		37	0.0178	0.1039	0.0166
38	0.0035	0.0781	0.0032		38	0.0041	0.0832	0.0037		38	0.0049	0.0941	0.0045		38	0.0051	0.0882	0.0047		38	0.0054	0.0850	0.0050		38	0.0062	0.0980	0.0057		38	0.0097	0.1002	0.0090		38	0.0128	0.1057	0.0119		38	0.0155	0.1095	0.0144		38	0.0180	0.1103	0.0167
39	0.0031	0.0588	0.0029		39	0.0035	0.0577	0.0033		39	0.0040	0.0614	0.0037		39	0.0045	0.0682	0.0042		39	0.0052	0.0755	0.0048		39	0.0055	0.0763	0.0052		39	0.0087	0.0774	0.0082		39	0.0112	0.0765	0.0106		39	0.0129	0.0721	0.0123		39	0.0151	0.0711	0.0144
40	0.0032	0.0616	0.003		40	0.0038	0.0691	0.0035		40	0.0044	0.0754	0.0041		40	0.0049	0.0752	0.0046		40	0.0052	0.0768	0.0049		40	0.0056	0.0817	0.0052		40	0.0096	0.0981	0.0089		40	0.0129	0.1055	0.0120		40	0.0154	0.1060	0.0143		40	0.0173	0.0997	0.0162
41	0.0028	0.0558	0.0026		41	0.0035	0.0686	0.0032		41	0.0039	0.0687	0.0036		41	0.0040	0.0656	0.0037		41	0.0047	0.0733	0.0043		41	0.0050	0.0710	0.0046		41	0.0089	0.0929	0.0082		41	0.0120	0.1011	0.0111		41	0.0151	0.1122	0.0138		41	0.0180	0.1211	0.0164
42	0.0026	0.0397	0.0025		42	0.0030	0.0412	0.0028		42	0.0034	0.0434	0.0032		42	0.0037	0.0441	0.0035		42	0.0040	0.0455	0.0038		42	0.0045	0.0489	0.0043		42	0.0075	0.0594	0.0071		42	0.0098	0.0609	0.0093		42	0.0117	0.0610	0.0111		42	0.0133	0.0587	0.0127
43	0.0027	0.0436	0.0026		43	0.0030	0.0419	0.0029		43	0.0034	0.0429	0.0032		43	0.0038	0.0453	0.0036		43	0.0041	0.0469	0.0039		43	0.0045	0.0493	0.0043		43	0.0075	0.0550	0.0071		43	0.0095	0.0537	0.0091		43	0.0116	0.0542	0.0111		43	0.0136	0.0562	0.0130
44	0.0025	0.0365	0.0024		44	0.0029	0.0382	0.0028		44	0.0031	0.0363	0.0029		44	0.0034	0.0387	0.0033		44	0.0038	0.0408	0.0036		44	0.0042	0.0426	0.0040		44	0.0072	0.0525	0.0069		44	0.0097	0.0591	0.0092		44	0.0123	0.0651	0.0116		44	0.0137	0.0585	0.0131
45	0.0024	0.0348	0.0023		45	0.0028	0.0371	0.0027		45	0.0030	0.0344	0.0029		45	0.0033	0.0353	0.0031		45	0.0037	0.0394	0.0036		45	0.0040	0.0395	0.0038		45	0.0067	0.0435	0.0065		45	0.0087	0.0449	0.0084		45	0.0112	0.0516	0.0107		45	0.0131	0.0503	0.0126
46	0.0023	0.0275	0.0022		46	0.0026	0.0282	0.0025		46	0.0030	0.0305	0.0029		46	0.0032	0.0294	0.0031		46	0.0036	0.0313	0.0035		46	0.0039	0.0312	0.0038		46	0.0062	0.0345	0.0060		46	0.0087	0.0402	0.0084		46	0.0108	0.0448	0.0104		46	0.0126	0.0447	0.0122
47	0.0023	0.0274	0.0022		47	0.0027	0.0303	0.0026		47	0.0030	0.0315	0.0029		47	0.0033	0.0303	0.0032		47	0.0036	0.0330	0.0035		47	0.0039	0.0328	0.0038		47	0.0063	0.0336	0.0061		47	0.0085	0.0373	0.0083		47	0.0105	0.0388	0.0102		47	0.0123	0.0397	0.0119
48	0.0025	0.0348	0.0024		48	0.0029	0.0370	0.0028		48	0.0032	0.0377	0.0031		48	0.0035	0.0381	0.0034		48	0.0040	0.0434	0.0038		48	0.0042	0.0413	0.0041		48	0.0068	0.0411	0.0066		48	0.0092	0.0439	0.0089		48	0.0111	0.0445	0.0108		48	0.0129	0.0432	0.0125
49	0.0025	0.0318	0.0025		49	0.0028	0.0294	0.0027		49	0.0032	0.0331	0.0031		49	0.0034	0.0297	0.0033		49	0.0039	0.0334	0.0038		49	0.0038	0.0299	0.0037		49	0.0063	0.0333	0.0062		49	0.0089	0.0416	0.0086		49	0.0113	0.0468	0.0109		49	0.0138	0.0514	0.0133
50	0.0024	0.0234	0.0024		50	0.0029	0.0273	0.0028		50	0.0031	0.0263	0.0030		50	0.0033	0.0261	0.0033		50	0.0037	0.0295	0.0037		50	0.0040	0.0293	0.0039		50	0.0066	0.0335	0.0064		50	0.0092	0.0415	0.0089		50	0.0115	0.0454	0.0112		50	0.0140	0.0524	0.0135
51	0.0023	0.0264	0.0022		51	0.0027	0.0287	0.0026		51	0.0029	0.0255	0.0028		51	0.0032	0.0282	0.0032		51	0.0036	0.0312	0.0035		51	0.0041	0.0358	0.0039		51	0.0064	0.0347	0.0062		51	0.0078	0.0278	0.0076		51	0.0097	0.0285	0.0095		51	0.0111	0.0272	0.0109
52	0.0023	0.026	0.0022		52	0.0027	0.0286	0.0026		52	0.0029	0.0272	0.0028		52	0.0032	0.0279	0.0031		52	0.0035	0.0296	0.0034		52	0.0039	0.0306	0.0037		52	0.0060	0.0305	0.0058		52	0.0083	0.0354	0.0081		52	0.0105	0.0394	0.0102		52	0.0123	0.0397	0.0119
53	0.0022	0.0201	0.0022		53	0.0025	0.0214	0.0025		53	0.0029	0.0229	0.0028		53	0.0030	0.0203	0.0029		53	0.0033	0.0209	0.0033		53	0.0037	0.0228	0.0036		53	0.0062	0.0284	0.0061		53	0.0082	0.0296	0.0080		53	0.0101	0.0313	0.0099		53	0.0122	0.0355	0.0119
54	0.0026	0.028	0.0025		54	0.0029	0.0291	0.0029		54	0.0032	0.0280	0.0032		54	0.0035	0.0278	0.0035		54	0.0039	0.0292	0.0038		54	0.0042	0.0296	0.0041		54	0.0067	0.0321	0.0066		54	0.0089	0.0329	0.0088		54	0.0110	0.0340	0.0108		54	0.0130	0.0361	0.0128
55	0.0024	0.0309	0.0024		55	0.0029	0.0327	0.0028		55	0.0032	0.0327	0.0031		55	0.0036	0.0357	0.0035		55	0.0039	0.0371	0.0038		55	0.0043	0.0385	0.0041		55	0.0069	0.0416	0.0067		55	0.0092	0.0425	0.0089		55	0.0112	0.0426	0.0108		55	0.0135	0.0473	0.0130
56	0.0022	0.0234	0.0021		56	0.0024	0.0234	0.0024		56	0.0028	0.0258	0.0027		56	0.0030	0.0245	0.0029		56	0.0034	0.0268	0.0033		56	0.0034	0.0227	0.0034		56	0.0053	0.0193	0.0053		56	0.0072	0.0199	0.0072		56	0.0082	0.0145	0.0082		56	0.0097	0.0147	0.0097
57	0.0018	0.0126	0.0018		57	0.0021	0.0130	0.0021		57	0.0024	0.0146	0.0024		57	0.0026	0.0152	0.0026		57	0.0029	0.0156	0.0029		57	0.0030	0.0143	0.0030		57	0.0051	0.0160	0.0050		57	0.0069	0.0188	0.0068		57	0.0087	0.0215	0.0086		57	0.0105	0.0228	0.0104
58	0.0021	0.0188	0.0021		58	0.0023	0.0165	0.0023		58	0.0026	0.0174	0.0026		58	0.0029	0.0170	0.0029		58	0.0031	0.0173	0.0031		58	0.0034	0.0176	0.0033		58	0.0057	0.0229	0.0056		58	0.0076	0.0238	0.0075		58	0.0094	0.0250	0.0092		58	0.0109	0.0251	0.0107
59	0.0023	0.0223	0.0023		59	0.0027	0.0239	0.0026		59	0.0029	0.0225	0.0029		59	0.0032	0.0229	0.0032		59	0.0035	0.0224	0.0035		59	0.0037	0.0216	0.0037		59	0.0061	0.0237	0.0061		59	0.0079	0.0212	0.0079		59	0.0096	0.0205	0.0095		59	0.0110	0.0177	0.0109
60	0.0022	0.0206	0.0021		60	0.0025	0.0213	0.0024		60	0.0028	0.0222	0.0027		60	0.0031	0.0225	0.0030		60	0.0034	0.0236	0.0033		60	0.0038	0.0271	0.0037		60	0.0065	0.0326	0.0063		60	0.0092	0.0398	0.0090		60	0.0115	0.0425	0.0112		60	0.0138	0.0474	0.0134
61	0.002	0.0175	0.002		61	0.0024	0.0203	0.0024		61	0.0027	0.0224	0.0027		61	0.0031	0.0234	0.0030		61	0.0033	0.0218	0.0032		61	0.0035	0.0215	0.0034		61	0.0061	0.0289	0.0059		61	0.0086	0.0360	0.0084		61	0.0110	0.0414	0.0107		61	0.0130	0.0431	0.0126
62	0.0017	0.0096	0.0017		62	0.0020	0.0109	0.0020		62	0.0023	0.0120	0.0023		62	0.0026	0.0132	0.0025		62	0.0028	0.0157	0.0028		62	0.0031	0.0155	0.0030		62	0.0055	0.0224	0.0054		62	0.0072	0.0202	0.0071		62	0.0088	0.0222	0.0087		62	0.0101	0.0198	0.0100
63	0.0015	0.0054	0.0015		63	0.0017	0.0057	0.0017		63	0.0019	0.0049	0.0019		63	0.0020	0.0027	0.0021		63	0.0022	0.0032	0.0022		63	0.0024	0.0033	0.0024		63	0.0041	0.0041	0.0041		63	0.0057	0.0059	0.0057		63	0.0072	0.0070	0.0072		63	0.0087	0.0080	0.0087
64	0.0017	0.0083	0.0017		64	0.0020	0.0084	0.0020		64	0.0022	0.0083	0.0022		64	0.0024	0.0087	0.0024		64	0.0027	0.0091	0.0027		64	0.0028	0.0080	0.0028		64	0.0045	0.0064	0.0045		64	0.0062	0.0069	0.0062		64	0.0076	0.0064	0.0076		64	0.0091	0.0076	0.0091
65	0.002	0.0124	0.002		65	0.0022	0.0105	0.0022		65	0.0024	0.0082	0.0024		65	0.0026	0.0071	0.0026		65	0.0027	0.0042	0.0028		65	0.0029	0.0030	0.0029		65	0.0042	-0.0057	0.0043		65	0.0052	-0.0108	0.0053		65	0.0061	-0.0146	0.0062		65	0.0068	-0.0194	0.0070
66	0.0025	0.0251	0.0024		66	0.0029	0.0285	0.0028		66	0.0032	0.0275	0.0031		66	0.0035	0.0285	0.0034		66	0.0037	0.0269	0.0037		66	0.0040	0.0266	0.0040		66	0.0059	0.0181	0.0060		66	0.0074	0.0118	0.0075		66	0.0086	0.0063	0.0087		66	0.0099	0.0046	0.0100
[truncated: 25 more columns]
